# Supplementary material for: pBLAM1-x: standardized transposon tools for high-throughput screening
Source: Synth Biol (Oxf). 2023 Jun 21;8(1):ysad012. doi: 10.1093/synbio/ysad012 (PMC10306358; doi:10.1093/synbio/ysad012)
Supplement: ysad012_Supp [file ysad012_supp.zip]

Archive with 4 entries (4 files):
- suppl_data/pBLAM_Supplementary_Material_LA_AGM_revised.docx
- suppl_data/pBLAM1-2.gb
- suppl_data/pBLAM1-4.gb
- suppl_data/pBLAM1-6.gb
