# Supplementary material for: pBLAM1-x: standardized transposon tools for high-throughput screening
Source: Synth Biol (Oxf). 2023 Jun 21;8(1):ysad012. doi: 10.1093/synbio/ysad012 (PMC10306358; doi:10.1093/synbio/ysad012)
Supplement: ysad012_Supp [file ysad012_supp.zip › suppl_data/pBLAM1-2.gb]

LOCUS       pBAMD1-2-MarC9          4292 bp ds-DNA     circular     05-AUG-2022
DEFINITION  .
FEATURES             Location/Qualifiers
     misc_feature    10..37
                     /label="IR"
                     /ApEinfo_revcolor=#c7b0e3
                     /ApEinfo_fwdcolor=#c7b0e3
     primer          38..52
                     /label="F1_IR_PacI"
                     /ApEinfo_revcolor=#f58a5e
                     /ApEinfo_fwdcolor=#f58a5e
     CDS             275..1090
                     /label="aphA"
                     /ApEinfo_revcolor=#b1ff67
                     /ApEinfo_fwdcolor=#b1ff67
     exon            275..1090
                     /label="Translation 275-1090"
     primer          complement(1151..1182)
                     /label="R1-IR-SpeI"
                     /ApEinfo_revcolor=#f58a5e
                     /ApEinfo_fwdcolor=#f58a5e
     misc_feature    complement(1183..1210)
                     /label="IR"
                     /ApEinfo_revcolor=#c7b0e3
                     /ApEinfo_fwdcolor=#c7b0e3
     primer          1211..1228
                     /label="F1-IR-SpeI"
                     /ApEinfo_revcolor=#f58a5e
                     /ApEinfo_fwdcolor=#f58a5e
     primer          1275..1291
                     /label="PS3"
                     /note="sequence: GAACGCTCGGTTGCCGC"
                     /ApEinfo_revcolor=#f7977a
                     /ApEinfo_fwdcolor=#f7977a
     primer          complement(1275..1291)
                     /label="PS2"
                     /note="sequence: GCGGCAACCGAGCGTTC"
                     /ApEinfo_revcolor=#f7977a
                     /ApEinfo_fwdcolor=#f7977a
     CDS             1421..2467
                     /label="Translation 1421-2467"
                     /ApEinfo_revcolor=#b4abac
                     /ApEinfo_fwdcolor=#b4abac
     exon            1421..2467
                     /label="Translation 1421-2467"
     misc_feature    complement(1421..2467)
                     /label="Mariner"
                     /ApEinfo_revcolor=#faac61
                     /ApEinfo_fwdcolor=#faac61
     primer          complement(2608..2626)
                     /label="PSBLA"
                     /ApEinfo_revcolor=#ff9ccd
                     /ApEinfo_fwdcolor=#ff9ccd
     primer          complement(2608..2626)
                     /label="PSBLA"
                     /note="sequence: atgctgaatgctcatactc"
                     /ApEinfo_revcolor=#f7977a
                     /ApEinfo_fwdcolor=#f7977a
     gene            2612..3472
                     /label="bla"
                     /ApEinfo_revcolor=#c6c9d1
                     /ApEinfo_fwdcolor=#c6c9d1
     misc_feature    complement(3528..3773)
                     /label="oriT"
                     /ApEinfo_revcolor=#c7b0e3
                     /ApEinfo_fwdcolor=#c7b0e3
     primer          3544..3561
                     /label="PS5"
                     /note="sequence: CCCTGCTTCGGGGTCATT"
                     /ApEinfo_revcolor=#f7977a
                     /ApEinfo_fwdcolor=#f7977a
     primer          complement(3751..3768)
                     /label="PS4"
                     /ApEinfo_revcolor=#75c6a9
                     /ApEinfo_fwdcolor=#75c6a9
     primer          complement(3751..3768)
                     /label="PS4"
                     /note="sequence: CCAGCCTCGCAGAGCAGG"
                     /ApEinfo_revcolor=#f7977a
                     /ApEinfo_fwdcolor=#f7977a
     misc_feature    complement(3782..4173)
                     /label="oriR6K"
                     /ApEinfo_revcolor=#faac61
                     /ApEinfo_fwdcolor=#faac61
     regulatory      complement(4188..4292)
                     /label="terminator"
                     /ApEinfo_revcolor=#b7e6d7
                     /ApEinfo_fwdcolor=#b7e6d7
     primer          4191..4208
                     /label="PS1"
                     /note="sequence: AGGGCGGCGGATTTGTCC"
                     /ApEinfo_revcolor=#f7977a
                     /ApEinfo_fwdcolor=#f7977a
     primer          complement(4191..4208)
                     /label="PS6"
                     /note="sequence: GGACAAATCCGCCGCCCT"
                     /ApEinfo_revcolor=#f7977a
                     /ApEinfo_fwdcolor=#f7977a
ORIGIN
        1 TTTAATTAAa caggttggat gataagtccc cggtctaTTG TGTCTCAGGC CGCCTAGGCC
       61 GCGGCCGCGC GAATTCGAGC TCGGTACCCG GGGATCCTCT AGAGTCGACC TGCAGGCATG
      121 CAAGCTTGCG GCCGCCAAAG CCCGCCGAAA GGCGGGCTTT TCTGTATTTA AATTTGTGTC
      181 TCAAAATCTC TGATGTTACA TTGCACAAGA TAAAAATATA TCATCATGAA CAATAAAACT
      241 GTCTGCTTAC ATAAACAGTA ATACAAGGGG TGTTATGAGC CATATTCAGC GTGAAACGAG
      301 CTGTAGCCGT CCGCGTCTGA ACAGCAACAT GGATGCGGAT CTGTATGGCT ATAAATGGGC
      361 GCGTGATAAC GTGGGTCAGA GCGGCGCGAC CATTTATCGT CTGTATGGCA AACCGGATGC
      421 GCCGGAACTG TTTCTGAAAC ATGGCAAAGG CAGCGTGGCG AACGATGTGA CCGATGAAAT
      481 GGTGCGTCTG AACTGGCTGA CCGAATTTAT GCCGCTGCCG ACCATTAAAC ATTTTATTCG
      541 CACCCCGGAT GATGCGTGGC TGCTGACCAC CGCGATTCCG GGCAAAACCG CGTTTCAGGT
      601 GCTGGAAGAA TATCCGGATA GCGGCGAAAA CATTGTGGAT GCGCTGGCCG TGTTTCTGCG
      661 TCGTCTGCAT AGCATTCCGG TGTGCAACTG CCCGTTTAAC AGCGATCGTG TGTTTCGTCT
      721 GGCCCAGGCG CAGAGCCGTA TGAACAACGG CCTGGTGGAT GCGAGCGATT TTGATGATGA
      781 ACGTAACGGC TGGCCGGTGG AACAGGTGTG GAAAGAAATG CATAAACTGC TGCCGTTTAG
      841 CCCGGATAGC GTGGTGACCC ACGGCGATTT TAGCCTGGAT AACCTGATTT TCGATGAAGG
      901 CAAACTGATT GGCTGCATTG ATGTGGGCCG TGTGGGCATT GCGGATCGTT ATCAGGATCT
      961 GGCCATTCTG TGGAACTGCC TGGGCGAATT TAGCCCGAGC CTGCAAAAAC GTCTGTTTCA
     1021 GAAATATGGC ATTGATAATC CGGATATGAA CAAACTGCAA TTTCATCTGA TGCTGGATGA
     1081 ATTTTTCTAA GACCCTTGTC TAATTAATTG CGGACCCTAG AGGTCCCCTT TTTTATTTTA
     1141 AAAATTTTTT CACAAAACGG TTTACAAGCA TAAAATCTCT GAtagaccgg ggacttatca
     1201 tccaacctgt ACTAGTCTTG GACTCCTGTT GATAGATCCA GTAATGACCT CAGAACTCCA
     1261 TCTGGATTTG TTCAGAACGC TCGGTTGCCG CCGGGCGTTT TTTATTGGTG AGAATCCAGG
     1321 GGTCCCCTGG TTTAAACTAC ACAAGTAGCG TCCTGAACGG AACCTTTCCC GTTTTCCAGA
     1381 ATCTGATGTT CCATGTGACC TCCTAACATG GTAACGTTCA ATGGAAAAAA AGGAATTTCG
     1441 TGTTTTGATA AAATACTGTT TTCTGAAGGG AAAAAATACA GTGGAAGCAA AAACTTGGCT
     1501 TGATAATGAG TTTCCGGACT CTGCCCCAGG GAAATCAACA ATAATTGATT GGTATGCAAA
     1561 ATTCAAGCGT GGTGAAATGA GCACGGAGGA CGGTGAACGC AGTGGACGCC CGAAAGAGGT
     1621 GGTTACCGAC GAAAACATCA AAAAAATCCA CAAAATGATT TTGAATGACC GTAAAATGAA
     1681 GTTGATCGAG ATAGCAGAGG CCTTAAAGAT ATCAAAGGAA CGTGTTGGTC ATATCATTCA
     1741 TCAATATTTG GATATGCGGA AGCTCTGTGC GAAATGGGTG CCGCGCGAAC TCACATTTGA
     1801 CCAAAAACAA CGACGTGTTG ATGATTCTAA GCGGTGTTTG CAGCTGTTAA CTCGTAATAC
     1861 ACCCGAGTTT TTCCGTCGAT ATGTGACAAT GGATGAAACA TGGCTCCATC ACTACACTCC
     1921 TGAGTCCAAT CGACAGTCGG CTGAGTGGAC AGCGACCGGT GAACCGTCTC CGAAGCGTGG
     1981 AAAGACTCAA AAGTCCGCTG GCAAAGTAAT GGCCTCTGTT TTTTGGGATG CGCATGGAAT
     2041 AATTTTTATC GATTATCTTG AGAAGGGAAA AACCATCAAC AGTGACTATT ATATGGCGTT
     2101 ATTGGAGCGT TTGAAGGTCG AAATCGCGGC AAAACGGCCC CACATGAAGA AGAAAAAAGT
     2161 GTTGTTCCAC CAAGACAACG CACCGTGCCA CAAGTCATTG AGAACGATGG CAAAAATTCA
     2221 TGAATTGGGC TTCGAATTGC TTCCCCACCC GCCGTATTCT CCAGATCTGG CCCCCAGCGA
     2281 CTTTTTCTTG TTCTCAGACC TCAAAAGGAT GCTCGCAGGG AAAAAATTTG GCTGCAATGA
     2341 AGAGGTGATC GCCGAAACTG AGGCCTATTT TGAGGCAAAA CCGAAGGAGT ACTACCAAAA
     2401 TGGTATCAAA AAATTGGAAG GTCGTTATAA TCGTTGTATC GCTCTTGAAG GGAACTATGT
     2461 TGAATAACGG CGATCGCTAG TAGCCCGCCT AATGAGCGGG CTTTTTTTTA ATTCCCCTAT
     2521 TTGTTTATTT TTCTAAATAC ATTCAAATAT GTATCCGCTC ATGAGACAAT AACCCTGATA
     2581 AATGCTTCAA TAATATTGAA AAAGGAAGAG TATGAGCATT CAGCATTTTC GTGTGGCGCT
     2641 GATTCCGTTT TTTGCGGCGT TTTGCCTGCC GGTGTTTGCG CATCCGGAAA CCCTGGTGAA
     2701 AGTGAAAGAT GCGGAAGATC AACTGGGTGC GCGCGTGGGC TATATTGAAC TGGATCTGAA
     2761 CAGCGGCAAA ATTCTGGAAT CTTTTCGTCC GGAAGAACGT TTTCCGATGA TGAGCACCTT
     2821 TAAAGTGCTG CTGTGCGGTG CGGTTCTGAG CCGTGTGGAT GCGGGCCAGG AACAACTGGG
     2881 CCGTCGTATT CATTATAGCC AGAACGATCT GGTGGAATAT AGCCCGGTGA CCGAAAAACA
     2941 TCTGACCGAT GGCATGACCG TGCGTGAACT GTGCAGCGCG GCGATTACCA TGAGCGATAA
     3001 CACCGCGGCG AACCTGCTGC TGACGACCAT TGGCGGTCCG AAAGAACTGA CCGCGTTTCT
     3061 GCATAACATG GGCGATCATG TGACCCGTCT GGATCGTTGG GAACCGGAAC TGAACGAAGC
     3121 GATTCCGAAC GATGAACGTG ATACCACCAT GCCGGCAGCA ATGGCGACCA CCCTGCGTAA
     3181 ACTGCTGACG GGTGAGCTGC TGACCCTGGC AAGCCGCCAG CAACTGATTG ATTGGATGGA
     3241 AGCGGATAAA GTGGCGGGTC CGCTGCTGCG TAGCGCGCTG CCGGCTGGCT GGTTTATTGC
     3301 GGATAAAAGC GGTGCGGGCG AACGTGGCAG CCGTGGCATT ATTGCGGCGC TGGGCCCGGA
     3361 TGGTAAACCG AGCCGTATTG TGGTGATTTA TACCACCGGC AGCCAGGCGA CGATGGATGA
     3421 ACGTAACCGT CAGATTGCGG AAATTGGCGC GAGCCTGATT AAACATTGGT AAACCGATAC
     3481 AATTAAAGGC TCCTTTTGGA GCCTTTTTTT TTGGACACGC GTTTGTCCTT TTCCGCTGCA
     3541 TAACCCTGCT TCGGGGTCAT TATAGCGATT TTTTCGGTAT ATCCATCCTT TTTCGCACGA
     3601 TATACAGGAT TTTGCCAAAG GGTTCGTGTA GACTTTCCTT GGTGTATCCA ACGGCGTCAG
     3661 CCGGGCAGGA TAGGTGAAGT AGGCCCACCC GCGAGCGGGT GTTCCTTCTT CACTGTCCCT
     3721 TATTCGCACC TGGCGGTGCT CAACGGGAAT CCTGCTCTGC GAGGCTGGCC GTAGGCCGGC
     3781 CGATCTGAAG ATCAGCAGTT CAACCTGTTG ATAGTACGTA CTAAGCTCTC ATGTTTCACG
     3841 TACTAAGCTC TCATGTTTAA CGTACTAAGC TCTCATGTTT AACGAACTAA ACCCTCATGG
     3901 CTAACGTACT AAGCTCTCAT GGCTAACGTA CTAAGCTCTC ATGTTTCACG TACTAAGCTC
     3961 TCATGTTTGA ACAATAAAAT TAATATAAAT CAGCAACTTA AATAGCCTCT AAGGTTTTAA
     4021 GTTTTATAAG AAAAAAAAGA ATATATAAGG CTTTTAAAGC CTTTAAGGTT TAACGGTTGT
     4081 GGACAACAAG CCAGGGATGT AACGCACTGA GAAGCCCTTA GAGCCTCTCA AAGCAATTTT
     4141 GAGTGACACA GGAACACTTA ACGGCTGACA TGGGGCGCGC CCAGCTGTCT AGGGCGGCGG
     4201 ATTTGTCCTA CTCAGGAGAG CGTTCACCGA CAAACAACAG ATAAAACGAA AGGCCCAGTC
     4261 TTTCGACTGA GCCTTTCGTT TTATTTGATG CC
//
