# Supplementary material for: pBLAM1-x: standardized transposon tools for high-throughput screening
Source: Synth Biol (Oxf). 2023 Jun 21;8(1):ysad012. doi: 10.1093/synbio/ysad012 (PMC10306358; doi:10.1093/synbio/ysad012)
Supplement: ysad012_Supp [file ysad012_supp.zip › suppl_data/pBLAM1-4.gb]

LOCUS       pBAMD1-4-MarC9          4268 bp ds-DNA     circular     10-AUG-2022
DEFINITION  .
FEATURES             Location/Qualifiers
     primer          1..20
                     /label="pBAMD1-2-MarC9 FWD"
                     /note="sequence: CCAAGGTAGTCGGCAAATAAGACCCTTGTCTAATTAATTG"
                     /ApEinfo_revcolor=#f58a5e
                     /ApEinfo_fwdcolor=#f58a5e
     primer          complement(61..92)
                     /label="R1-IR-SpeI"
                     /ApEinfo_revcolor=#f58a5e
                     /ApEinfo_fwdcolor=#f58a5e
     misc_feature    complement(93..120)
                     /label="IR"
                     /ApEinfo_revcolor=#c7b0e3
                     /ApEinfo_fwdcolor=#c7b0e3
     primer          121..138
                     /label="F1-IR-SpeI"
                     /ApEinfo_revcolor=#f58a5e
                     /ApEinfo_fwdcolor=#f58a5e
     CDS             331..1377
                     /label="Translation 1421-2467"
                     /ApEinfo_revcolor=#b4abac
                     /ApEinfo_fwdcolor=#b4abac
     misc_feature    complement(331..1377)
                     /label="Mariner"
                     /ApEinfo_revcolor=#faac61
                     /ApEinfo_fwdcolor=#faac61
     primer          complement(1518..1536)
                     /label="PSBLA"
                     /ApEinfo_revcolor=#ff9ccd
                     /ApEinfo_fwdcolor=#ff9ccd
     gene            1522..2382
                     /label="bla"
                     /ApEinfo_revcolor=#c6c9d1
                     /ApEinfo_fwdcolor=#c6c9d1
     misc_feature    complement(2438..2683)
                     /label="oriT"
                     /ApEinfo_revcolor=#c7b0e3
                     /ApEinfo_fwdcolor=#c7b0e3
     primer          complement(2661..2678)
                     /label="PS4"
                     /ApEinfo_revcolor=#75c6a9
                     /ApEinfo_fwdcolor=#75c6a9
     misc_feature    complement(2692..3083)
                     /label="oriR6K"
                     /ApEinfo_revcolor=#faac61
                     /ApEinfo_fwdcolor=#faac61
     regulatory      complement(3098..3202)
                     /label="terminator"
                     /ApEinfo_revcolor=#b7e6d7
                     /ApEinfo_fwdcolor=#b7e6d7
     misc_feature    3212..3239
                     /label="IR"
                     /ApEinfo_revcolor=#c7b0e3
                     /ApEinfo_fwdcolor=#c7b0e3
     primer          3240..3254
                     /label="F1_IR_PacI"
                     /ApEinfo_revcolor=#f58a5e
                     /ApEinfo_fwdcolor=#f58a5e
     primer          complement(3457..3476)
                     /label="pBAMD1-2-MarC9 REV"
                     /note="sequence: gCGATCACCGCTTCCCTCATAACACCCCTTGTATTACTGT"
                     /ApEinfo_revcolor=#f58a5e
                     /ApEinfo_fwdcolor=#f58a5e
     CDS             3477..4268
                     /label="SmR"
                     /ApEinfo_revcolor=#b4abac
                     /ApEinfo_fwdcolor=#b4abac
     primer          3477..3496
                     /label="pBAMD1-4 [362-1156] FWD"
                     /note="sequence: ACAGTAATACAAGGGGTGTTATGAGGGAAGCGGTGATCGc"
                     /ApEinfo_revcolor=#b1ff67
                     /ApEinfo_fwdcolor=#b1ff67
     primer          complement(4249..4268)
                     /label="pBAMD1-4 [362-1156] REV"
                     /note="sequence: CAATTAATTAGACAAGGGTCTTATTTGCCGACTACCTTGG"
                     /ApEinfo_revcolor=#b1ff67
                     /ApEinfo_fwdcolor=#b1ff67
ORIGIN
        1 GACCCTTGTC TAATTAATTG CGGACCCTAG AGGTCCCCTT TTTTATTTTA AAAATTTTTT
       61 CACAAAACGG TTTACAAGCA TAAAATCTCT GAtagaccgg ggacttatca tccaacctgt
      121 ACTAGTCTTG GACTCCTGTT GATAGATCCA GTAATGACCT CAGAACTCCA TCTGGATTTG
      181 TTCAGAACGC TCGGTTGCCG CCGGGCGTTT TTTATTGGTG AGAATCCAGG GGTCCCCTGG
      241 TTTAAACTAC ACAAGTAGCG TCCTGAACGG AACCTTTCCC GTTTTCCAGA ATCTGATGTT
      301 CCATGTGACC TCCTAACATG GTAACGTTCA ATGGAAAAAA AGGAATTTCG TGTTTTGATA
      361 AAATACTGTT TTCTGAAGGG AAAAAATACA GTGGAAGCAA AAACTTGGCT TGATAATGAG
      421 TTTCCGGACT CTGCCCCAGG GAAATCAACA ATAATTGATT GGTATGCAAA ATTCAAGCGT
      481 GGTGAAATGA GCACGGAGGA CGGTGAACGC AGTGGACGCC CGAAAGAGGT GGTTACCGAC
      541 GAAAACATCA AAAAAATCCA CAAAATGATT TTGAATGACC GTAAAATGAA GTTGATCGAG
      601 ATAGCAGAGG CCTTAAAGAT ATCAAAGGAA CGTGTTGGTC ATATCATTCA TCAATATTTG
      661 GATATGCGGA AGCTCTGTGC GAAATGGGTG CCGCGCGAAC TCACATTTGA CCAAAAACAA
      721 CGACGTGTTG ATGATTCTAA GCGGTGTTTG CAGCTGTTAA CTCGTAATAC ACCCGAGTTT
      781 TTCCGTCGAT ATGTGACAAT GGATGAAACA TGGCTCCATC ACTACACTCC TGAGTCCAAT
      841 CGACAGTCGG CTGAGTGGAC AGCGACCGGT GAACCGTCTC CGAAGCGTGG AAAGACTCAA
      901 AAGTCCGCTG GCAAAGTAAT GGCCTCTGTT TTTTGGGATG CGCATGGAAT AATTTTTATC
      961 GATTATCTTG AGAAGGGAAA AACCATCAAC AGTGACTATT ATATGGCGTT ATTGGAGCGT
     1021 TTGAAGGTCG AAATCGCGGC AAAACGGCCC CACATGAAGA AGAAAAAAGT GTTGTTCCAC
     1081 CAAGACAACG CACCGTGCCA CAAGTCATTG AGAACGATGG CAAAAATTCA TGAATTGGGC
     1141 TTCGAATTGC TTCCCCACCC GCCGTATTCT CCAGATCTGG CCCCCAGCGA CTTTTTCTTG
     1201 TTCTCAGACC TCAAAAGGAT GCTCGCAGGG AAAAAATTTG GCTGCAATGA AGAGGTGATC
     1261 GCCGAAACTG AGGCCTATTT TGAGGCAAAA CCGAAGGAGT ACTACCAAAA TGGTATCAAA
     1321 AAATTGGAAG GTCGTTATAA TCGTTGTATC GCTCTTGAAG GGAACTATGT TGAATAACGG
     1381 CGATCGCTAG TAGCCCGCCT AATGAGCGGG CTTTTTTTTA ATTCCCCTAT TTGTTTATTT
     1441 TTCTAAATAC ATTCAAATAT GTATCCGCTC ATGAGACAAT AACCCTGATA AATGCTTCAA
     1501 TAATATTGAA AAAGGAAGAG TATGAGCATT CAGCATTTTC GTGTGGCGCT GATTCCGTTT
     1561 TTTGCGGCGT TTTGCCTGCC GGTGTTTGCG CATCCGGAAA CCCTGGTGAA AGTGAAAGAT
     1621 GCGGAAGATC AACTGGGTGC GCGCGTGGGC TATATTGAAC TGGATCTGAA CAGCGGCAAA
     1681 ATTCTGGAAT CTTTTCGTCC GGAAGAACGT TTTCCGATGA TGAGCACCTT TAAAGTGCTG
     1741 CTGTGCGGTG CGGTTCTGAG CCGTGTGGAT GCGGGCCAGG AACAACTGGG CCGTCGTATT
     1801 CATTATAGCC AGAACGATCT GGTGGAATAT AGCCCGGTGA CCGAAAAACA TCTGACCGAT
     1861 GGCATGACCG TGCGTGAACT GTGCAGCGCG GCGATTACCA TGAGCGATAA CACCGCGGCG
     1921 AACCTGCTGC TGACGACCAT TGGCGGTCCG AAAGAACTGA CCGCGTTTCT GCATAACATG
     1981 GGCGATCATG TGACCCGTCT GGATCGTTGG GAACCGGAAC TGAACGAAGC GATTCCGAAC
     2041 GATGAACGTG ATACCACCAT GCCGGCAGCA ATGGCGACCA CCCTGCGTAA ACTGCTGACG
     2101 GGTGAGCTGC TGACCCTGGC AAGCCGCCAG CAACTGATTG ATTGGATGGA AGCGGATAAA
     2161 GTGGCGGGTC CGCTGCTGCG TAGCGCGCTG CCGGCTGGCT GGTTTATTGC GGATAAAAGC
     2221 GGTGCGGGCG AACGTGGCAG CCGTGGCATT ATTGCGGCGC TGGGCCCGGA TGGTAAACCG
     2281 AGCCGTATTG TGGTGATTTA TACCACCGGC AGCCAGGCGA CGATGGATGA ACGTAACCGT
     2341 CAGATTGCGG AAATTGGCGC GAGCCTGATT AAACATTGGT AAACCGATAC AATTAAAGGC
     2401 TCCTTTTGGA GCCTTTTTTT TTGGACACGC GTTTGTCCTT TTCCGCTGCA TAACCCTGCT
     2461 TCGGGGTCAT TATAGCGATT TTTTCGGTAT ATCCATCCTT TTTCGCACGA TATACAGGAT
     2521 TTTGCCAAAG GGTTCGTGTA GACTTTCCTT GGTGTATCCA ACGGCGTCAG CCGGGCAGGA
     2581 TAGGTGAAGT AGGCCCACCC GCGAGCGGGT GTTCCTTCTT CACTGTCCCT TATTCGCACC
     2641 TGGCGGTGCT CAACGGGAAT CCTGCTCTGC GAGGCTGGCC GTAGGCCGGC CGATCTGAAG
     2701 ATCAGCAGTT CAACCTGTTG ATAGTACGTA CTAAGCTCTC ATGTTTCACG TACTAAGCTC
     2761 TCATGTTTAA CGTACTAAGC TCTCATGTTT AACGAACTAA ACCCTCATGG CTAACGTACT
     2821 AAGCTCTCAT GGCTAACGTA CTAAGCTCTC ATGTTTCACG TACTAAGCTC TCATGTTTGA
     2881 ACAATAAAAT TAATATAAAT CAGCAACTTA AATAGCCTCT AAGGTTTTAA GTTTTATAAG
     2941 AAAAAAAAGA ATATATAAGG CTTTTAAAGC CTTTAAGGTT TAACGGTTGT GGACAACAAG
     3001 CCAGGGATGT AACGCACTGA GAAGCCCTTA GAGCCTCTCA AAGCAATTTT GAGTGACACA
     3061 GGAACACTTA ACGGCTGACA TGGGGCGCGC CCAGCTGTCT AGGGCGGCGG ATTTGTCCTA
     3121 CTCAGGAGAG CGTTCACCGA CAAACAACAG ATAAAACGAA AGGCCCAGTC TTTCGACTGA
     3181 GCCTTTCGTT TTATTTGATG CCTTTAATTA Aacaggttgg atgataagtc cccggtctaT
     3241 TGTGTCTCAG GCCGCCTAGG CCGCGGCCGC GCGAATTCGA GCTCGGTACC CGGGGATCCT
     3301 CTAGAGTCGA CCTGCAGGCA TGCAAGCTTG CGGCCGCCAA AGCCCGCCGA AAGGCGGGCT
     3361 TTTCTGTATT TAAATTTGTG TCTCAAAATC TCTGATGTTA CATTGCACAA GATAAAAATA
     3421 TATCATCATG AACAATAAAA CTGTCTGCTT ACATAAACAG TAATACAAGG GGTGTTATGA
     3481 GGGAAGCGGT GATCGccgaa gtatcgactc aactatcaga ggtagttggc gtcatcgagc
     3541 gccatctcga accgacgttg ctggccgtac atttgtacgg ctccgcagtg gatggcggcc
     3601 tgaagccaca cagtgatatt gatttgctgg ttacggtgac cgtaaggctt gatgaaacaa
     3661 cgcggcgagc tttgatcaac gaccttttgg aaacttcggc ttcccctgga gagagcgaga
     3721 ttctccgcgc tgtagaagtc accattgttg tgcacgacga catcattccg tggcgttatc
     3781 cagctaagcg cgaactgcaa tttggagaat ggcagcgcaa tgacattctt gcaggtatct
     3841 tcgagccagc cacgatcgac attgatctgg ctatcttgct gacaaaagca agagaacata
     3901 gcgttgcctt ggtaggtcca gcggcggagg aactctttga tccggttcct gaacaggatc
     3961 tatttgaggc gctaaatgaa accttaacgc tatggaactc gccgcccgac tgggctggcg
     4021 atgagcgaaa tgtagtgctt acgttgtccc gcatttggta cagcgcagta accggcaaaa
     4081 tcgcgccgaa ggatgtcgct gccgactggg caatggagcg cctgccggcc cagtatcagc
     4141 ccgtcatact tgaagctaga caggcttatc ttggacaaga agaagatcgc ttggcctcgc
     4201 gcgcagatca gttggaagaa tttgtccact acgtgaaagg cgagatcACC AAGGTAGTCG
     4261 GCAAATAA
//
